# Supplementary material for: What do register-based studies tell us about migrant mental health? A scoping review
Source: Syst Rev. 2017 Apr 11;6:78. doi: 10.1186/s13643-017-0463-1 (PMC5387245; doi:10.1186/s13643-017-0463-1)
Supplement: Supplementary file 3 — Data extraction form. Defining the variables we would be extracting from each individual paper in the charting exercise. (DOCX 14 kb) [file 13643_2017_463_MOESM3_ESM.docx]

## Sheet: Sheet2
Criteria			Study						Study						Study						Study						Study						Study						Study					Study					Study
			1	2	3	4	5	6	7	8	9	10	11	12	13	14	15	16	17	18	19	20	21	22	23	24	25	26	27	28	29	30	31	32	33	34	34	36	37	38	39	40	41	42	43	44	45	46	47
Domain 1	Purpose of dataset given?	Dataset 1	1	1	1	1	1	1	1	1	1	1	1	0	1	1	1	1	1	1	1	1	1	1	1	1	1	1	1	1	1	1	1	1	1	1	1	1	1	1	1	1	1	1	1	1	1	1	1
		Dataset 2	1			1	1	1	1	1	1	1	1	0	1	1	1	1	1	1	1	1	1	0	1	1	1	1	1	1	1	1	1	1	1	1		1	1	1	1		1	1	1	1	1	1	1
		Dataset 3										1			1			1		1	1						1	1												1					1		1	1
		Dataset 4													1																														1		1
	Specified dataset type?	Dataset 1	1	1	1	1	1	1	1	1	1	1	1	0	1	1	1	1	1	1	1	1	1	1	1	1	1	1	1	1	1	1	1	1	1	1	1	1	1	1	1	1	1	1	1	1	1	1	1
		Dataset 2	1			1	1	1	1	1	1	1	1	0	1	1	1	1	1	1	1	1	1	0	1	1	1	1	1	1	1	1	1	1	1	1		1	1	1	1		1	1	1	1	1	1	1
		Dataset 3										1			1			1		1	1						1	1												1					1		1	1
		Dataset 4													1																														1		1
	Stated coding system?	Dataset 1	0	0	0	0	0	0	0	0	0	0	0	0	0	0	0	1	1	1	0	0	1	0	0	0	1	0	0	0	0	1	1	1	0	1		1	1	1	1		0	1	1	1	1	1	1
		Dataset 2	0			0	0	0	0	0	0	0	0	0	0	0	0	0	0	0	0	0	0	0	0	0	0	0	0	0	0	0	0	0	0	0		0	0	0			0	0	1	0	1	1	0
		Dataset 3																0		0	0						0	0												0					1		0	0
		Dataset 4																																											0		0
	Stated % population coverage?	Dataset 1	1	1	1	1	1	1	1	1	1	1	1	1	1	1	1	1	1	1	1	1	1	1	1	1	1	1	1	1	1	1	1	1	1	1	1	1	1	1	1	1	1	1	1	1	1	1	1
		Dataset 2	1			1	1	1	1	1	1	1	1	1	1	1	1	1	1	1	1	1	1	0	1	1	1	1	1	0	1	1	1	1	1	1		1	1	1	1		1	1	1	1	1	1	1
		Dataset 3										1			1			1		1	1						1	1												1					1		1	1
		Dataset 4													1																														1		1
	Described data collection methods?	Dataset 1	1	1	1	1	1	1	1	1	1	1	1	0	1	1	1	1	1	1	1	1	1	1	1	1	1	1	1	1	1	1	1	1	1	1	1	1	1	1	1	1	1	1	1	1	1	1	1
		Dataset 2	1			1	1	1	1	1	1	1	1	0	1	1	1	1	1	1	1	1	1	0	1	1	1	1	1	1	1	1	1	1	1	1		1	1	1	1		1	1	1	1	1	1	1
		Dataset 3										1			1			1		1	1						1	1												1					1		0	1
		Dataset 4													1																														1		0
	Described quality assurance process?	Dataset 1	0	0	0	0	0	0	0	0	0	0	0	0	0	0	0	0	0	1	0	0	0	1	0	0	1	0	1	0	0	0	0	0	0	0	0	0	0	0	1	0	0	0	0	1	1	0	0
		Dataset 2	0			0	0	0	0	0	0	0	0	0	0	0	0	0	0	1	0	0	0	0	0	0	1	0	1	0	0	0	0	0	0	0		0	0	0	1		0	0	0	1	1	0	0
		Dataset 3										0						0		1	0						1	0												0					0		0	0
		Dataset 4																																											0		0
Domain 2	Specified participant inclusion criteria?		1	0	0	1	1	1	1	1	1	1	1	1	1	1	1	1	1	1	1	1	1	1	1	1	1	1	1	1	1	1	1	1	1	1	1	1	1	1	1	0	1	1	1	1	1	1	1
	Specified variables used for linkage?		1			1	1	1	1	1	1	1	1	1	1	1	1	1	1	1	1	1	1	0	1	0	1	0	0	1	1	1	1	1				1	1	1	1		1	1	1	1	1	1	1
	Specified changes to coding system?
	Specified sources of bias?		1	1	1	1	1	1	1	1	1	1	1	1	1	1	1	1	1	1	1	1	1	1	1	1	1	1	1	1	1	1	1	1	1	1	1	1	1	1	1	1	1	1	1	1	1	1	1
Domain 3	Specified intended linkage precision?		1			0	0	0	0	0	0	0	0	0	0	0	0	0	0	0	0	0	0	0	0	0	1	0	1	0	0	1	0	0				1	1	0	1		0	0	0	1	1	0	0
	Description of linkage method given?		1			1	1	1	1	1	1	1	1	1	1	1	1	1	1	1	1	1	1	0	1	1	1	1	1	1	1	1	1	1				1	1	1	1		1	1	1	1	1	1	1
	Measure of quality of linked data given?		0			0	0	0	0	0	0	0	0	0	0	0	0	0	0	0	0	0	0	0	0	0	0	0	0	0	0	0	0	0				0	0	0	1		0	1	0	1	1	0	0
Domain 4	Did the study receive ethical approval?
TOTAL			2.33333	1.16667	1.16667	2	2	2	2	2	2	2.03922	2	1.5	2.13333	2	2	2.05556	2.08333	2.22222	2	2	2.08333	1.08333	2	1.66667	2.55556	1.66667	2.16667	1.91667	2	2.41667	2.08333	2.08333	1.66667	1.75	1.8	2.41667	2.41667	2.05556	3	1.3	2	2.41667	2.125	2.91667	2.75	2.11111	2.08333
[truncated: 4 more columns]
