# Supplementary material for: What do register-based studies tell us about migrant mental health? A scoping review
Source: Syst Rev. 2017 Apr 11;6:78. doi: 10.1186/s13643-017-0463-1 (PMC5387245; doi:10.1186/s13643-017-0463-1)
Supplement: Supplementary file 5 — Charting key data for each study included in this review. A table charting the following data for each study in this review: author; year of publication; study title; country of interest; migrant type, age range, and population size; registers used; main outcomes and findings; and documented advantages and disadvantages of using register data for research [10, 12, 15, 16, 19, 27–54, 56–58, 60–74]. (XLSX 27 kb) [file 13643_2017_463_MOESM5_ESM.xlsx]

## Sheet: Sheet1
Study Reference Number	Quality Assessment Number	Lead Author	Year	Title	Country	Population	N of the study	Age Range	Register Used	Main Outcome	Main Finding	Advantages of registry studies	Disadvantages of registry studies
29	1	Anderson	2015	Incidence of psychotic disorders among first-generation immigrants and refugees in Ontario	Canada	First-generation migrants and refugees	4284694	4 - 40	Databases from the Institute for Clinical Evaluative Sciences and Citizenship and Immigration Canada	Psychotic disorder rates (Schizophrenia)	Higher rates of psychotic disorders among immigrants from the Caribbean and Bermuda. Lower rates among immigrants from Europe and East Asia. Refugee status was an independent predictor of risk among all migrants (IRR 1.27, 95% CI 1.04–1.56), and higher rates were found specifically for refugees from East Africa and South Asia.	Large population based databases. Accurate data, most immigrants covered by the universal healthcare which boosts completeness. CIC database is arguabley more representative than census data.	15% of CIC records couldn't be linked to ICES records. CIC only includes migrants who landed in Ontario, doesn't include those who landed in another province and then travelled into Ontario; it also only extends to 1985. Second-generation migrants may have been misclassified as part of the reference group. Data limitations: can't account for social and economic status.
19	2	Ayalon	2011	Characteristics associated with purchasing antidepressant or antianxiety medications through primary care in Israel	Israel	Primary care patients	30000	22+	Clalit Health Services’ computerized medical registry	Medication use	20% of the sample purchased antidepressant or antianxiety medications. Older adults, women, and immigrants were also more likely to purchase medications. Arabs were less likely to purchase medications.
48	3	Bando	2012	Suicide rates and trends in São Paulo, Brazil, according to gender, age and demographic aspects: A joinpoint regression analysis	Brazil	Suicide cases	6002 suicide cases	15-65	State registry (Pro-Aim) and the National Census	Risk of suicide	Foreigners had a two-fold higher risk ratio than Brazilians. 2.99 for those born in Asia, 2.78 for Europeans, and 2.18 for Latin Americans.		PRO-AIM requires a medical diagnosis, relatives of victim might encourage the physician to change the diagnosis from suicide for religious/legal reasons.
53	4	Brendler-Lindqvist	2014	Duration of residence and psychotropic drug use in recently settled refugees in Sweden--a register-based study.	Sweden	Recently settled refugees	1187478	23 - 35	Prescribed Drug Register and the Register of the Total Population	Medication use	For refugee men and women from Iraq/Iran who had resided for 0–3 years the adjusted ORs compared to Swedish natives were 0.83 (95% CI 0.77-0.90) and 0.48 (0.44-0.53) respectively. For men and women from the Horn of Africa the ORs were 0.50 (0.42-0.61) and 0.36 (0.30-0.41) respectively. After 7–10 years of residence, the ORs in these refugee groups approached the Swedish comparison population.	Employs register data covering entire population which avoids risk of selective attrition or recall bias (common in surveys of minority populations) Large sample makes it possible to analyse time patterns.	Relies on data collected for purposes other than the research projects, restricts possible questions and conclusions. Lacks reliable information of pre-migration factors. SPDR only holds information on drugs purchased in Sweden, discounts those purchased illegally or imported.
10	5	Cantor-Graae	2007	Risk for schizophrenia in intercountry adoptees: A Danish population-based cohort study	Denmark	Intercountry adoptees	1.06 million	< 15	Danish Psychiatric Central Register and Danish Civil Registration System	Psychotic disorder rates (Schizophrenia)	Intercountry adoptees had an increased relative risk (RR) (RR = 2.90, 95% CI 2.41-3.50) of developing schizophrenia compared to native Danes
46	6	Cantor-Graae	2007	Risk of schizophrenia in second-generation immigrants: A Danish population-based cohort study	Denmark	Second generation immigrants	2.0 million	-	Danish Psychiatric Central Register and Danish Civil Registration System	Psychotic disorder rates (Schizophrenia)	The relative risk of developing schizophrenia was 1.93 (95% CI 1.79-2.08) and 2.96 (95% CI 2.49-3.51) among persons with one or both parents foreign-born respectively compared to native Danes
63	7	Cantor-Graae	2003	Migration as a risk factor for schizophrenia: a Danish population-based cohort study.	Denmark	First and second generation migrants	2.14 million	<15	Danish Psychiatric Central Register and Danish Civil Registration System	Psychotic disorder rates (Schizophrenia)	The relative riskof developing The relative riskof developing schizophrenia was 2.45 (95% CI 2.25-2.67) and 1.92 (95% CI 1.74-2.12) among first- and second-generation migrants respectively, and 1.60 (95% CI 1.25-2.05) among Danes with a history of foreign residence.	Danish Psychiatric Central Register has shown good diagnostic validity.	May overlook early episodes of schizophrenia as it only includes records of those admitted to hospital/in out-patient care. Level of demographic detail is limited for certain categories (adoptees and ethnic background)
59	8	Chen	2007	Rate of mental health service utilization by Chinese immigrants in British Columbia.	Canada	Chinese migrants who moved to BC, Canada between 1985 and 2000	309456	-	Linked immigration and health administrative databases	Health service utilisation	While Chinese immigrants use less overall health care than controls, the difference in utilization rates is particularly pronounced with regard to mental health problems, especially for visits to psychiatrists and psychiatric hospitalization.
61	9	Chen	2008	Determinants of mental health consultations among recent Chinese immigrants in British Columbia, Canada: implications for mental health risk and access to services.	Canada	Chinese migrants who had a mental health consultation in BC, Canada between 1992-2001	309456	-	Linked immigration and health administrative databases	Health service utilisation	Number of years since landing and rate of non-mental health visits to general practitioners were the most consistent variables associated with mental health consultations to general practitioners and psychiatrists in all sex and age groups	Databases provide a comprehensive picture of utilization.	Most immigrants were located in metropolitan Vancouver, their access was not restricted to resources in their own immediate community; there may be little true difference in terms of geographic access to physicians. No data on prevalence of mental health difficulties in the community.
64	10	Chen	2010	Mental health service use by Chinese immigrants with severe and persistent mental illness	Canada	Chinese immigrants in BC, Canada	309456	15+	Linked immigration and health administrative databases	Health service utilisation	For serious mental disorders, Chinese immigrants were more likely to visit psychiatrists (RR = 1.36) but less likely to use the other types of services. Including all mental health conditions, Chinese immigrants were less likely to use all types of services, with rate ratios ranging from 0.41 to 0.90.
15	11	Cocoran	2008	Incidence of Schizophrenia Among Second-Generation Immigrants in the Jerusalem Perinatal Cohort	Israel	Second generation immigrants	88829	Born between 1964–1976	National Psychiatric Registry and the Jerusalem Perinatal Study cohort	Psychotic disorder rates (Schizophrenia)	Incidence of schizophrenia was not increased among second-generation immigrants in this birth cohort, neither overall nor by specific group
39	12	Di Thiene	2014	Suicide among first-generation and second-generation immigrants in Sweden: association with labour market marginalisation and morbidity	Sweden	First and second generation migrants	4034728	16 - 50	Registers from the National Board of Health and Welfare and Statistics Sweden	Suicide rates	The HR of suicide was significantly lower in first-generation immigrants (HR 0.83 CI 0.76 to 0.91), and higher in second-generation (HR 1.32, CI 1.15 to 1.52) in comparison to natives
44	13	Diaz	2015	Immigrant patients with dementia and memory impairment in primary health care in Norway: a national registry study.	Norway	Immigrants with memory-related problems	-	> 50	Four national Norwegian registers	Psychotic disorder rates (Dementia)	A significantly lower proportion of immigrants, especially those from other than high-income countries, had a diagnosis of dementia or memory impairment. Among patients with such diagnoses, anti-dementia medication was purchased 20-50% more often by Norwegians than by immigrants
60	14	Hjern	2002	Suicide in first- and second-generation immigrants in Sweden: a comparative study.	Sweden	First and second generation immigrants	2.7 million	10 - 68	National Cause of Death Register	Suicide rates	Second-generation immigrants tended to have higher odds than the first-generation immigrants compared to the majority population in all six minority groups studied.		Population size is likely to be overestimated because migrant emigration out of Sweden often goes unreported to authorities. Study population contains only those of certain ages, cannot be generalised to whole population. Problems with who are classified as first and second generation migrants.
47	15	Hollander	2013	Social inequalities in mental health and mortality among refugees and other immigrants to Sweden--epidemiological studies of register data.	Sweden	Refugees and immigrants	-	-	National databases administered by Statistics Sweden	Psychotic disorder rates (General, measured with prescriptions)	In Study I, there was a significant difference in poor mental health between female refugees and non-refugees (OR=1.27 95% CI 1.15-1.40) when adjusted for socio-economic factors. In Study II, refugees of most origins had a higher likelihood of poor mental health than non-refugees of the same origin	Large sample size reduces type one errors, refugee category is quite valid due to the amount of evidence needed to be granted status by authorities.	Lack of cross-cultural issues being controlled for. Information bias from misdianosing by physicians, outcomes lack diagnostic control. Non-refugee category could include misclassified refugees.
52	16	Hollander	2011	Gender-related mental health differences between refugees and non-refugee immigrants--a cross-sectional register-based study.	Sweden	Male and female refugees	43168	18-64	National databases administered by Statistics Sweden	Medication use	For female, but not male, refugees there was a significantly higher likelihood of purchasing psychotropic drugs than non-refugees (OR 1.27 95% CI 1.15-1.40).	Strengths of the study include the large study base with large sample sizes for seven different low-income countries, the detailed information on origin and the precision in the data on purchase of psychotropic drugs thanks to the use of the Swedish Prescribed Drug Register.	Statistics Sweden does not keep records of ethnicity. Stratifying for origin might be misleading for countries with shared borders and overlapping ethnic groups.
55	17	Hollander	2013	Hospitalisation for depressive disorder following unemployment--differentials by gender and immigrant status: a population-based cohort study in Sweden.	Sweden	Migrants that have been hospitalised due to depressive symptoms	3284896	18-64	National databases administered by Statistics Sweden	Hospitalisation rates	An excess relative risk for hospitalisation was found among those who became unemployed (HR 1.94 95% CI 1.85-2.03). Foreign-born women who experienced unemployment had the highest relative risk (HR 3.47 95% CI 3.02-3.98).
65	18	Johansson	2012	Work and health among immigrants and native Swedes 1990-2008: a register-based study on hospitalization for common potentially work-related disorders, disability pension and mortality.	Sweden	First Generation migrants from 4 different areas; employed or self employed	243860	26 - 47	LISA (Longitudinal Integration Database for Health Insurance and Labour Market Studies), the National Patient Register, and the Cause of Death Register	Hospitalisation rates	Nordic immigrants had increased risks for all investigated outcomes while most other groups had equal or lower risks for those outcomes than the Swedes. The lowest HRs were found in the EU 15+ group (from western Europe, North America, Australia and New Zealand).	Allowed for inclusion of all immigrants matching the selection criteria. High quality Swedish registers based on personal identification numbers enables all registered residents in Sweden to be followed in separate as well as in linked registers.	Data does not allow for the identification all confounders of the outcomes, e.g., lifestyle, medical history, and co-morbidity not resulting in hospitalization.
66	19	Johansson	1997	Suicide among foreign-born minorities and Native Swedes: an epidemiological follow-up study of a defined population.	Sweden	First generation migrants	6725724	15+	Swedish cause of death register and 1985 Census	Suicide rates	For males, being born in Russia or Finland was associated with the highest suicide rates per 100,000 inhabitants (91 and 202, respectively). For females, the corresponding was true if born in Russia or Hungary (65.5 and 64.8, respectively).
67	20	Kolves	2014	Are immigrants responsible for the recent decline in Australian suicide rates?	Australia	First generation migrants	10058	15+	Queensland Suicide Register	Suicide rates	Young (14-44 years) Australians males had significantly higher rates of suicide than migrants (RR 1.36 95% CI 1.15-1.62). Older Australian males (45+ years) had significantly lower suicide rates than migrants males (RR 0.90 95% CI 0.83 0.98).
50	21	Kwan	2007	Suicidality and migration among adolescents in Hong Kong.	Hong Kong	First generation migrants		Adolescents		Suicide rates	Suicidality levels for short-duration (less than 10 years) adolescent migrants were much lower than the local-born counterparts. Among long-duration (10 years or more) migrants, they were much higher.
40	22	Laubjerg	2009	Psychiatric status among stepchildren and domestic and international adoptees in Denmark. A comparative nationwide register-based study	Denmark	Adopted children	13524	-	Danish National Identification Record System	Psychotic disorder rates (General)	Only one type of adoptee: ‘‘registered partner’s adoption of the other partner’s child’’ has a lower risk than non-adoptees (OR 0.26).
51	23	Law	2014	Suicide mortality in second-generation migrants, Australia, 2001-2008.	Australia	Second generation immigrants	5500 Second generation migrants	-	National Coroners’ Information System (NCIS)	Suicide rates	Second-generation males aged 25–39 years tended to have a higher suicide risk than first generation migrants, but the risk was lower when compared with the third-plus generation. Second-generation migrants aged 60+ tended to have a lower suicide risk than first generation migrants.
42	24	Lay	2007	Mental hospital admission rates of immigrants in Switzerland.	Switzerland	Migrants admitted to hospital	28511	-	Psychiatric register data	Hospitalisation rates	Among immigrants, the proportion of female inpatients (38.7%) was far lower than in the general population (45.6%)
30	25	Lehti	2015	Parental migration and Asperger's syndrome.	Finland	Second generation migrant children	8889	Children born 1987-2005	Finnish Medical Birth Register, Finnish Hospital Discharge Register and Finnish Central Population Register	Psychotic disorder rates (Autism)	Children whose parents are both immigrants have a significantly lower likelihood of being diagnosed with Asperger's syndrome than those with two Finnish parents (aOR 0.2 95 % CI 0.1-0.4).		First-generation immigrant children could not be included in the study, since the perinatal data were available for children born in Finland only. No information on the reasons for immigration was available.
38	26	Lehti	2013	The risk of childhood autism among second-generation migrants in Finland: a case-control study.	Finland	Second generation migrant children	5647	Born 1987–2005	Finnish Hospital Discharge Register and the Finnish Medical Birth Register	Psychotic disorder rates (Autism)	Compared with children with two Finnish parents, the risk of childhood autism was increased for those whose parents are both immigrants and for those with only an immigrant mother, but not for those with only an immigrant father.		There was no information on the reason of immigration. Immigrant parents may not represent the general population of their country of origin.
31	27	Magnusson	2012	Migration and autism spectrum disorder: Population-based study.	Sweden	Migrants on the autism spectrum	589114	0 - 17	Swedish Population Registration System	Psychotic disorder rates (Autism)	Children of migrant parents were at increased risk of lowfunctioning autism (OR 1.5 95% CI 1.3-1.7); this risk was highest when parents migrated from regions with a low human development index, and peaked when migration occurred around pregnancy (OR 2.3 95% CI 1.7-3.0).	Large sample ensures high external validity. Likely that a large proportion of individuals with at least severe autism in the community would have been identified and diagnosed. Using registries covering all pathways of autism care warrants that the majority of diagnosed individuals were captured.
41	28	Mezuk	2015	Ethnic enclaves and risk of psychiatric disorders among first- and second-generation immigrants in sweden.	Sweden	First and second generation migrants	950979	15 - 60	Swedish Population Registration System	Psychotic disorder rates (Psychosis)	Iraqis living in enclaves did not have significantly greater risk of psychosis (OR 1.66 95% CI 0.92-2.97) or affective disorders (OR 1.04 95% CI 0.85-1.27) relative to those in predominantly Swedish neighborhoods. There was no increased risk of psychosis for other immigrants living in an enclave		Reliance on quantitative data means there is only a limited understanding as to how life differs for individuals living in these areas as compared to predominantly Swedish neighborhoods. There is heterogeneity among immigrant population that couldn't be captured with the data.
68	29	Mortenson	1997	Increased rates of schizophrenia among immigrants: some methodological concerns raised by Danish findings.	Denmark	First generation migrants	-	-	Danish Psychiatric Case Register	Psychotic disorder rates (Schizophrenia)	Incidence rates of mental disorders among non-Danish residents calculated from admission data showed increased rates of schizophrenia
36	30	Munk-Olsen	2010	Perinatal mental disorders in native Danes and immigrant women.	Denmark	Perinatal migrants	736988	Born 1955 - 1990	Danish Civil Registration System	Health service utilisation	First and second-generation immigrant mothers had a higher overall risk of psychiatric contacts during both pregnancy and postpartum compared to native Danish mothers.		Lack of information in immigrant groups on psychiatric care prior to immigration. Misclasification of diganoses can occur.
12	31	Norredam	2009	Risk of mental disorders in refugees and native Danes: A register-based retrospective cohort study.	Denmark	Refugees with residence permission between 1993 and 1999	29139	18+	Danish Psychiatric Central Register	Health service utilisation	Refugee men (RR 2.02) and refugee women (RR 1.49) had a higher risk of having first-time psychiatric contact for mental disorders than native Danes.
56	32	Norredam	2015	Risk of mental disorders in family reunification migrants and native Danes: a register-based historically prospective cohort study	Denmark	Migrants reuinfied with their families	31923	-	Danish Psychiatric Central Register	Health service utilisation	Migrants had a lower risk of having a first-time psychiatric contact for mental disorders than native Danes (RR 0.78)	Use of professional psychiatric discharge diagnoses based on ICD-10 codes instead of interview or self-report data.	Analyses according to region of origin are based on relatively small samples
49	33	Pavlovic	2002	Suicide in Croatia and in Croatian immigrant groups in Australia and Slovenia	Australia and Croatia	Croation immigrants			Institute of Public Health of Republic of Slovenia and Australian Parish Registries	Suicide rates	The Croatian minority in Slovenia had higher suicide rates than Croats in their homeland (22.53/100,000/year). Australia had the lowest national suicide rate (13.06/100,000/year). An even lower suicide rate was reported for the Croatian migrant group in Australia (3.10/100,000/year).
73	34	Wengler	2011	The health status of first-and second-generation Turkish immigrants in Germany	Germany	First or second generation migrants from Germany	14000		German Generations and Gender Survey	Suicide rates	Turkish immigrants are as healthy as the native German population when different variables related to socio-economic status and coping resources are taken into account. Turkish immigrants in East Germany are healthier than their East German counterparts
69	35	Sandvik	2012	Immigrants' use of emergency primary health care in Norway: a registry-based observational study.	Norway	Migrants that have used the emergency services in Norway	1715278	-	Norwegian Prescription Database	Health service utilisation	Immigrants as a whole had a lower contact rate than native Norwegians (23.7% versus 27.4%). Total contact rates for Polish and German immigrants were 11.9% and 7.0%, but for Somalis and Iraqis 31.8% and 33.6%.
28	36	Selten	1997	Schizophrenia in Surinamese and Dutch Antillean immigrants to The Netherlands: evidence of an increased incidence.	Netherlands	Surinamese and Dutch Antillean immigrants to The Netherlands	-	15 - 39	Dutch psychiatric registry	Psychotic disorder rates (Schizophrenia)	The risk for the immigrants was found to be three to four times higher than that for the Dutch-born. Age-adjusted relative risks were significantly higher for male than for female immigrants.
34	37	Selten	1994	First admission rates for schizophrenia in immigrants to The Netherlands. The Dutch National Register.	Netherlands	Migrants from the countries of Surinam, the Netherlands Antilles, Turkey and Morocco	-	-	Dutch National Register	Hospitalisation rates	Differences in proportions of compulsory first admissions between young male immigrants from these countries and their native-born counterparts were small and statistically not significant. Rates of first admissions for young male immigrants from Morocco were much higher than those for the native-born population, but rates for female immigrants from Morocco and for immigrants from Turkey were not…
35	38	Selten	2012	Risk of psychiatric treatment for mood disorders and psychotic disorders among migrants and Dutch nationals in Utrecht, The Netherlands.	Netherlands	First generation migrants	-	-	Psychiatric Case Register of Middle-Netherlands and databases from Statistics Netherlands	Health service utilisation	The risk of receiving treatment for unipolar depressive disorder was increased for the Turkish-Dutch, Moroccan-Dutch, and Surinamese-Dutch. The risk of being treated for bipolar disorder was not significantly increased for any group
43	39	Selten	2003	First admissions for mood disorders in immigrants to the Netherlands	Netherlands	Immigrants to the Netherlands from Surinam,the Netherlands Antilles, Turkey and Morocco	-	15-54	Dutch Psychiatric Registry, The Dutch Central Bureau for Statistics	Psychotic disorder rates (Bipolar)	No evidence for a large increase in the incidence of MDP, manic or circular type, in the immigrant groups, whereas an increase in MDP, depressed type, was observed only in selected groups.		A substantial number of patients with MDP are never admitted to hospital and figures can not reflect the true rates of MDP.
70	40	Spinogatti	2015	Ethnic differences in the utilization of mental health services in Lombardy (Italy): an epidemiological analysis.	Italy	Adult migrants	139775	Adults	Regional Mental Health Information System	Health service utilisation	Mental health services are used by 11.3 immigrant users out of 1,000 immigrants (with marked differences depending on country of origin) compared with 17.0 native users.
57	41	Straiton	2014	Immigrants' use of primary health care services for mental health problems.	Norway	Polish, Swedish, German, Pakistani and Iraqi immigrants	2962408	18 - 67	National Population Register and The Norwegian Health Economics Administration Database	Health service utilisation	All immigrant groups, except Iraqi men, had lower odds of a P-consultation than their Norwegian counterparts. A shorter length of stay was associated with lower odds of a P-consultation.	Nationwide coverage overcomes issues such as representativeness and self-selection biases typically associated with survey data	The variables that could be investigated were restricted by the registers. Migrants failing to de-register should they leave Norway may have contributed to the results.
71	42	Svensson	2012	Familial aggregation of schizophrenia: the moderating effect of age at onset, parental immigration, paternal age and season of birth.	Sweden	Immigrants with parents that have schizophrenia	5075998	-	Swedish Multi-Generation and Hospital Discharge Register	Psychotic disorder rates (Schizophrenia)	Among offspring to parents born outside Sweden the recurrence-risk ratio was statistically significantly lower than among offspring to parents born in Sweden.
16	43	Termorshuizen	2012	Psychosis and suicide risk by ethnic origin and history of migration in the Netherlands	Netherlands	First and second generation migrants with non-affective psychotic disorders	12580	-	Three Dutch Psychiatric Case Registers, Causes of Death Register	Suicide rates	For all ethnic minority groups, the hazard ratios were somewhat lower than among Dutch natives (HR 23.4); the risk for those of the second generation was more similar to that for the Dutch (HR 0.85)
45	44	Van der Ven	2013	An incidence study of diagnosed autism-spectrum disorders among immigrants to the Netherlands	Netherlands	Second generation migrants	106953	Births between 1998-2007	Civil registry database of Statistics Netherlands, The Psychiatric Case Registry of the Central Part of the Netherlands (PCR-MN)	Psychotic disorder rates (Autism)	Children born to migrants from developing countries were at signiﬁcantly lower risk of ASD (RR 0.6) than children of Dutch-born parents.
32	45	Wallach-Kildemoes	2014	Antidepressant utilization after hospitalization with depression: A comparison between non-Western immigrants and Danish-born residents.	Denmark	Residents discharged after first admission with depression between 1996 - 2008, immigrants did not include those from western countries	132 migrants and 396 natives	17+ and with residence permits between 1993-1999	Demographic Database at Statistics Denmark, Danish Psychiatric Central Register, the Danish National Patient Register, the Danish National Prescription Registry, and the Socio-demographic Registries	Medication use	Immigrants had higher odds for not initiating AD treatment after discharge than Danish-born residents (OR = 1.5)	The linkage of individual-level data from various Danish registers allowed a homogenous cohort to be established without the risk of selection or information bias.	Immigrants from non-Western countries are heterogeneous and it may be too simplistic to regard them as one group
58	46	Westman	2006	Country of birth and hospital admission rates for mental disorders: a cohort study of 4.5 million men and women in Sweden	Sweden	First generation migrants	4.5 million	25 - 64	Individual demographic and socioeconomic data linked to the Hospital Discharge Register	Hospitalisation rates	Several groups of immigrants, both men and women, had risks of hospital admission for psychotic, affective, or neurotic disorders compared to the Swedish-born reference group.	A large cohort allowed for the stratification of the group into several smaller sub-groups.
72	47	Weiser	2008	Elaboration on immigration and risk for schizophrenia	Israel	First and second generation migrants	661792	-	National Psychiatric Hospitalization Case Registry	Psychotic disorder rates (Schizophrenia)	Risk for schizophrenia was increased among both first- (HR 1.62 95% CI 1.18-2.22) and second-generation migrants (HR 1.41 95% CI 1.01-1.95 (one migrant parent) and HR 1.49 95% CI 1.11-2.0 (two immigrant parents)).
74	48	Werbeloff	2012	Elaboration on the association between immigration and schizophrenia: a population-based national study disaggregating annual trends, country of origin and sex over 15 years	Israel	All immigrants that had their first psychiatric admission between 1978-1992	10892	15+	National Psychiatric Hospitalization Case Registry, Israeli Central Bureau of Statistics	Psychotic disorder rates (Schizophrenia)	Compared to native-born Israelis, people who migrated prior to the age of 15 were at a greater risk of schizophrenia (RR 1.6)
33	49	Webb	2015	National Cohort Study of Suicidality and Violent Criminality among Danish Immigrants.	Denmark	First and second generation immigrants, foreign-born adoptees and native Danes	46943	-	Civil Registration System, Psychiatric Central Research Register and the National Patient Register	Suicide rates	Among all immigrant subgroups combined, compared with native Danes, relative risk of attempted suicide was greater in female immigrants (IRR 1.59 95% CI 1.54-1.64) than in male immigrants (IRR 1.26 CI 1.20-1.32).	Identification numbers contributed to complete record linkage between multiple registers; Nationwide coverage allowed for a cohort large enough for the investigation of relatively rare conditions without sacrificing statistical power.
37	50	Youngmann	2009	Patterns of psychiatric hospitalization among ethiopian and former soviet union immigrants and persons born in Israel	Israel	Persons who immigrated to Israel from Ethiopia and the Former Soviet Union	-	18+	Israel Psychiatric Case Register, Israel Central Bureau of Statistics	Hospitalisation rates	Migrants born in the 1980s had higher rates of hospitalization, less severe diagnoses, and shorter lengths of stay compared with the 1980's born settled population. For those born in the 1990s, the rates between migrants and the settled population became more equal.
54	51	Weinstein	2000	Physical and psychological health issues of resettled refugees in the United States	United States	Refugees who sought health care services from October 1995 to February 1998	2361	"Adult"	Datasets from the Medical Records Department of the County Hospital, and from the Refugee Clinic	Health service utilisation	Refugees were infrequent users of the county emergency services, saw few specialists, missed few appointments, and most were publicly insured. Across the sample, diagnoses of mental disorder were rare.		The use of an administrative data set that was collected for the primary purpose of financial control and accountability presented limitations for research.
